# Supplementary material for: Dynamics of Blister Actuation in Laser-Induced Forward Transfer for Contactless Microchip Transfer
Source: Nanomaterials (Basel). 2024 Nov 29;14(23):1926. doi: 10.3390/nano14231926 (PMC11643012; doi:10.3390/nano14231926)
Supplement: Supplementary file 1 [file nanomaterials-14-01926-s001.zip]

Archive with 1 entries (1 files):
- nanomaterials-3303283-supplementary.pdf
